# Supplementary material for: The Relationship between Constitution of Traditional Chinese Medicine in the First Trimester and Pregnancy Symptoms: A Longitudinal Observational Study
Source: Evid Based Complement Alternat Med. 2016 Mar 20;2016:3901485. doi: 10.1155/2016/3901485 (PMC4818819; doi:10.1155/2016/3901485)
Supplement: Supplementary file 1 — Appendix 1: multiple logistic regression analysis (vomiting was considered as independent factor). Appendix 2: stratified analysis by age subgroups (less than 30 years and greater or equal to 30 years). [file 3901485.f1.zip]

Archive with 2 entries (2 files):
- Appendices.pdf
- description.docx
